# Supplementary material for: Virus Shedding of Avian Influenza in Poultry: A Systematic Review and Meta-Analysis
Source: Viruses. 2019 Sep 2;11(9):812. doi: 10.3390/v11090812 (PMC6784017; doi:10.3390/v11090812)
Supplement: Supplementary file 1 [file viruses-11-00812-s001.zip]

Archive with 2 entries (2 files):
- AI_Shedding_Suppl_Figure1.pdf
- AI_Shedding_Suppl_Tables.docx
